# Supplementary material for: Opioid use prior to elective surgery is strongly associated with persistent use following surgery: an analysis of 14 354 Medicare patients
Source: ANZ J Surg. 2019 Oct 21;89(11):1410–6. doi: 10.1111/ans.15492 (PMC6900005; doi:10.1111/ans.15492)
Supplement: Supplementary file 3 — Appendix S3. Opioid units dispensed and total oral morphine equivalents (OME's). [file ANS-89-1410-s003.xlsx]

## Sheet: Appendix file S3
Item code	Anatomical therapeutic classification	Drug name	Form strength	Oral solution (1=yes)	Quantity	mg	Conversion factor	Strength	Pre surgery units dispensed	Pre surgery OME	Post surgery units dispensed	Post surgery OME	Persistent units dispensed	Persistent OME
01215Y	N02AA59	CODEINE with PARACETAMOL	Tablet 30mg-500mg 20		20	30	0.13	3.9	55806	217643	60413	235611	20391	79524.9
01646P	N02AA01	MORPHINE	Tablet containing morphine sulfate 30 mg 20		20	30	1	30	134	4020	C	C	C	C
01653B	N02AA01	MORPHINE	Tablet containing morphine sulfate 10 mg (controlled release) 28		28	10	1	10	883	8830	381	3810	553	5530
01654C	N02AA01	MORPHINE	Tablet containing morphine sulfate 30 mg (controlled release) 28		28	30	1	30	813	24390	284	8520	764	22920
01655D	N02AA01	MORPHINE	Tablet 60mg (controlled release)		1	60	1	60	18	1080	C	C	C	C
01656E	N02AA01	MORPHINE	Tablet containing morphine sulfate 100 mg (controlled release) 28		28	100	1	100	384	38400	100	10000	498	49800
02122Q	N02AA01	MORPHINE	Oral solution 2mg per mL 200mL	1	200	2	3	6	2338	14028	1414	8484	2224	13344
02123R	N02AA01	MORPHINE	Oral solution 5mg per mL 200mL	1	200	5	3	15	933	13995	682	10230	1310	19650
02124T	N02AA01	MORPHINE	Oral solution 10mg per mL 200mL	1	200	10	3	30	7082	212460	4699	140970	3896	116880
02481N	N02AA05	OXYCODONE	Suppository 30mg		1	30	1.5	45	C	C	C	C	C	C
02527B	N02AX02	TRAMADOL	Tablet 50mg (twice daily sustained release) 20		20	50	0.2	10	5858	58580	2174	21740	1980	19800
02622B	N02AA05	OXYCODONE	Tablet 5mg		1	5	1.5	7.5	2669	20017.5	7375	55312.5	1542	11565
02839K	N02AA01	MORPHINE	Capsule containing morphine sulfate 20 mg (containing sustained release pellets) 28		28	20	1	20	781	15620	110	2200	396	7920
02840L	N02AA01	MORPHINE	Capsule containing morphine sulfate 50 mg (containing sustained release pellets) 28		28	50	1	50	883	44150	126	6300	310	15500
02841M	N02AA01	MORPHINE	Capsule containing morphine sulfate 100 mg (containing sustained release pellets) 28		28	100	1	100	180	18000	47	4700	93	9300
03316M	N02AA59	CODEINE with PARACETAMOL	Tablet 30mg-500mg 20		20	30	0.13	3.9	2230	8697	275	1072.5	1099	4286.1
04170L	N02AA59	CODEINE with PARACETAMOL	Tablet 15mg-500mg 20		20	15	0.13	1.95	C	C	C	C	C	C
04171M	N02AA59	CODEINE with PARACETAMOL	Tablet 8mg-500mg		500	8	0.13	1.04	C	C	C	C	C	C
04349X	N02AA01	MORPHINE	Tablet 200mg (controlled release)		1	200	1	200	C	C	C	C	C	C
05116G	N02AA03	HYDROMORPHONE	Tablet 4mg 20		20	4	5	20	C	C	C	C	C	C
05163R	N02AA01	MORPHINE	Tablet containing morphine sulfate 30 mg 20		20	30	1	30	C	C	C	C	C	C
05190E	N02AA05	OXYCODONE	Oral solution 5mg per 5mL 250mL	1	50	5	3	15	C	C	C	C	C	C
05191F	N02AA05	OXYCODONE	Capsule 5mg 20		20	5	1.5	7.5	C	C	C	C	C	C
05194J	N02AA05	OXYCODONE	Suppository 30mg		1	30	1.5	45	C	C	C	C	C	C
05195K	N02AA05	OXYCODONE	Tablet 5mg		1	5	1.5	7.5	C	C	C	C	C	C
05197M	N02AA05	OXYCODONE	Capsule 10mg 20		20	10	1.5	15	C	C	C	C	C	C
05232J	N02AX02	TRAMADOL	Capsule 50mg 20		20	50	0.2	10	C	C	C	C	20	200
05237P	N02AA01	MORPHINE	Oral solution 2mg per mL 200mL	1	200	2	3	6	C	C	C	C	C	C
05238Q	N02AA01	MORPHINE	Oral solution 5mg per mL 200mL	1	200	5	3	15	C	C	C	C	C	C
05239R	N02AA01	MORPHINE	Oral solution 10mg per mL 200mL	1	200	10	3	30	C	C	C	C	C	C
05265D	N02AB03	FENTANYL	Transdermal patch 1.28mg (releasing appox. 12ug per hour) 5		5	1.28	3	3.84	49	188.16	37	142.08	25	96
05277R	N02AB03	FENTANYL	Transdermal patch 2.55mg (releasing appox. 25ug per hour) 5		5	2.55	3	7.65	93	711.45	37	283.05	53	405.45
05278T	N02AB03	FENTANYL	Transdermal patch 5.10mg (releasing appox. 50ug per hour) 5		5	5.1	3	15.3	15	229.5	C	C	15	229.5
05279W	N02AB03	FENTANYL	Transdermal patch 7.65mg (releasing appox. 75ug per hour) 5		5	7.6	3	22.8	C	C	C	C	C	C
05280X	N02AB03	FENTANYL	Transdermal patch 10.20mg (releasing appox. 100ug per hour) 5		5	10.2	3	30.6	C	C	C	C	C	C
05437E	N02AB03	FENTANYL	Transdermal patch 2.063mg (releasing approx. 12ug per hour)		1	2.063	3	6.189	15	92.835	C	C	13	80.457
05438F	N02AB03	FENTANYL	Transdermal patch 4.125mg (releasing approx. 25ug per hour)		1	4.125	3	12.375	20	247.5	C	C	15	185.625
05439G	N02AB03	FENTANYL	Transdermal patch 8.25mg (releasing approx. 50ug per hour)		1	8.25	3	24.75	C	C	C	C	C	C
05440H	N02AB03	FENTANYL	Transdermal patch 12.375mg (releasing approx. 75ug per hour)		1	12.375	3	37.125	C	C	C	C	C	C
05441J	N02AB03	FENTANYL	Transdermal patch 16.5mg (releasing approx. 100ug per hour)		1	16.5	3	49.5	C	C	C	C	C	C
08000C	N02AA55	OXYCODONE with NALOXONE	Tablet 5mg-2.5mg 28		28	5	1.5	7.5	7975	59812.5	9690	72675	6564	49230
08035X	N02AA01	MORPHINE	Tablet containing morphine sulfate 5 mg (controlled release) 28		28	5	1	5	581	2905	123	615	128	640
08146R	N02AA01	MORPHINE	Sachet containing controlled release granules for oral suspension, containing morphine sulfate 30 mg per sachet 28		28	30	3	90	C	C	C	C	C	C
08305D	N02AA01	MORPHINE	Sachet containing controlled release granules for oral suspension, containing morphine sulfate 60 mg per sachet 28		28	60	3	180	C	C	C	C	C	C
08306E	N02AA01	MORPHINE	Sachet containing controlled release granules for oral suspension, containing morphine sulfate 100 mg per sachet 28		28	100	3	300	C	C	C	C	C	C
08349K	N02AA01	MORPHINE	Capsule containing morphine sulfate 10 mg (containing sustained release pellets) 28		28	10	1	10	789	7890	70	700	227	2270
08385H	N02AA05	OXYCODONE	Tablet 10mg (controlled release) 20		20	10	1.5	15	9393	140895	16040	240600	5140	77100
08386J	N02AA05	OXYCODONE	Tablet 20mg (controlled release) 20		20	20	1.5	30	5530	165900	3721	111630	3398	101940
08387K	N02AA05	OXYCODONE	Tablet 40mg (controlled release) 20		20	40	1.5	60	2691	161460	578	34680	1096	65760
08388L	N02AA05	OXYCODONE	Tablet 80mg (controlled release) 20		20	80	1.5	120	1063	127560	222	26640	696	83520
08424J	N02AA03	HYDROMORPHONE	Oral liquid 1mg per mL 473mL	1	473	1	15	15	167	2505	848	12720	3581	53715
08453X	N02AA01	MORPHINE	Tablet containing morphine sulfate 200 mg (controlled release) 28		28	200	1	200	C	C	C	C	C	C
08454Y	N02AA01	MORPHINE	Sachet containing controlled release granules for oral suspension, containing morphine sulfate 200 mg per sachet 28		28	200	3	600	C	C	C	C	C	C
08455B	N02AX02	TRAMADOL	Capsule 50mg 20		20	50	0.2	10	5470	54700	14757	147570	2863	28630
08464L	N02AA05	OXYCODONE	Capsule 5mg 20		20	5	1.5	7.5	2333	17497.5	6260	46950	1550	11625
08489T	N02AA01	MORPHINE	Tablet containing morphine sulfate 15 mg (controlled release) 28		28	15	1	15	327	4905	74	1110	415	6225
08490W	N02AA01	MORPHINE	Sachet containing controlled release granules for oral suspension, containing morphine sulfate 20 mg per sachet 28		28	20	3	60	C	C	C	C	C	C
08491X	N02AA01	MORPHINE	Capsule containing morphine sulfate 30 mg (controlled release) 14		14	30	1	30	C	C	C	C	C	C
08492Y	N02AA01	MORPHINE	Capsule containing morphine sulfate 60 mg (controlled release) 14		14	60	1	60	C	C	C	C	C	C
08493B	N02AA01	MORPHINE	Capsule containing morphine sulfate 90 mg (controlled release) 14		14	90	1	90	C	C	C	C	C	C
08494C	N02AA01	MORPHINE	Capsule containing morphine sulfate 120 mg (controlled release) 14		14	120	1	120	C	C	C	C	C	C
08501K	N02AA05	OXYCODONE	Capsule 10mg 20		20	10	1.5	15	2112	31680	3848	57720	1542	23130
08502L	N02AA05	OXYCODONE	Capsule 20mg 20		20	20	1.5	30	622	18660	170	5100	555	16650
08523N	N02AX02	TRAMADOL	Tablet 100mg (twice daily sustained release) 20		20	100	0.2	20	13938	278760	9189	183780	6174	123480
08524P	N02AX02	TRAMADOL	Tablet 150mg (twice daily sustained release) 20		20	150	0.2	30	7147	214410	2165	64950	2730	81900
08525Q	N02AX02	TRAMADOL	Tablet 200mg (twice daily sustained release) 20		20	200	0.2	40	7392	295680	2351	94040	3298	131920
08541M	N02AA03	HYDROMORPHONE	Tablet 2mg 20		20	2	5	10	390	3900	449	4490	125	1250
08542N	N02AA03	HYDROMORPHONE	Tablet 4mg		1	4	5	20	C	C	C	C	C	C
08543P	N02AA03	HYDROMORPHONE	Tablet 8mg		1	8	5	40	C	C	C	C	C	C
08611F	N02AX02	TRAMADOL	Capsule 50mg 20		20	50	0.2	10	32494	324940	28165	281650	13491	134910
08644Y	N02AA05	OXYCODONE	Oral solution 5mg per 5mL 250mL	1	50	5	3	15	1017	15255	1954	29310	195	2925
08669G	N02AA01	MORPHINE	Tablet containing morphine sulfate 10 mg 20		20	10	1	10	C	C	13	130	C	C
08670H	N02AA01	MORPHINE	Tablet containing morphine sulfate 20 mg 20		20	20	1	20	C	C	23	460	C	C
08785J	N02AA59	CODEINE with PARACETAMOL	Tablet 30mg-500mg 60		60	30	0.13	3.9	73281	285796	16251	63378.9	34661	135178
08843K	N02AX02	TRAMADOL	Oral drops 100mg per mL 10mL	1	10	100	0.2	20	C	C	170	3400	C	C
08865N	N02AE01	BUPRENORPHINE	Trans patch 5mg (release approx 5ug per hour) 2		2	5	2	10	1132	11320	571	5710	406	4060
08866P	N02AE01	BUPRENORPHINE	Trans patch 10mg (release approx 10ug per hour)		1	10	2	20	627	12540	165	3300	217	4340
08867Q	N02AE01	BUPRENORPHINE	Trans patch 20mg (release approx 20ug per hour)		1	20	2	40	424	16960	80	3200	148	5920
08878G	N02AB03	FENTANYL	Transdermal patch 2.1mg (12ug per hour) 5		5	2.1	3	6.3	887	5588.1	543	3420.9	312	1965.6
08891Y	N02AB03	FENTANYL	Transdermal patch 4.2mg (25ug per hour) 5		5	4.2	3	12.6	1070	13482	484	6098.4	567	7144.2
08892B	N02AB03	FENTANYL	Transdermal patch 8.4mg (50ug per hour) 5		5	8.4	3	25.2	452	11390.4	150	3780	165	4158
08893C	N02AB03	FENTANYL	Transdermal patch 12.6mg (75ug per hour) 5		5	12.6	3	37.8	197	7446.6	55	2079	123	4649.4
08894D	N02AB03	FENTANYL	Transdermal patch 16.8mg (100ug per hour) 5		5	16.8	3	50.4	300	15120	40	2016	93	4687.2
08934F	N02AA55	OXYCODONE with NALOXONE	Tablet 10mg-5mg (controlled release) 28		28	10	1.5	15	11160	167400	27493	412395	9504	142560
08935G	N02AA55	OXYCODONE with NALOXONE	Tablet 20mg-10mg (controlled release) 28		28	20	1.5	30	4401	132030	6899	206970	4435	133050
08936H	N02AA55	OXYCODONE with NALOXONE	Tablet 40mg-20mg (controlled release) 28		28	40	1.5	60	2134	128040	490	29400	1489	89340
09299K	N02AA03	HYDROMORPHONE	Tablet 4mg (modified release) 10		10	4	5	20	325	6500	158	3160	163	3260
09399Q	N02AA05	OXYCODONE	Tablet 15mg (controlled release) 20		20	15	1.5	22.5	2512	56520	1461	32872.5	1046	23535
09400R	N02AA05	OXYCODONE	Tablet 30mg (controlled release) 20		20	30	1.5	45	1837	82665	726	32670	944	42480
09406C	N02AA03	HYDROMORPHONE	Tablet 8mg (modified release) 10		10	8	5	40	365	14600	115	4600	119	4760
09407D	N02AA03	HYDROMORPHONE	Tablet 16mg (modified release) 10		10	16	5	80	326	26080	67	5360	128	10240
09408E	N02AA03	HYDROMORPHONE	Tablet 32mg (modified release) 10		10	32	5	160	80	12800	C	C	78	12480
09409F	N02AA03	HYDROMORPHONE	Tablet 64mg (modified release) 10		10	64	5	320	20	6400	C	C	32	10240
10091D	N02AX06	TAPENTADOL	Tablet (modified release) 200 mg (as hydrochloride) 28		28	200	0.4	80	C	C	C	C	C	C
10092E	N02AX06	TAPENTADOL	Tablet (modified release) 250 mg (as hydrochloride) 28		28	250	0.4	100	C	C	C	C	C	C
10094G	N02AX06	TAPENTADOL	Tablet (modified release) 100 mg (as hydrochloride) 28		28	100	0.4	40	C	C	C	C	88	3520
10096J	N02AX06	TAPENTADOL	Tablet (modified release) 50 mg (as hydrochloride) 28		28	50	0.4	20	C	C	C	C	287	5740
10100N	N02AX06	TAPENTADOL	Tablet (modified release) 150 mg (as hydrochloride) 28		28	150	0.4	60	C	C	C	C	74	4440
OME = Oral morphine equivalent.Small cell counts (<10) were suppressed and replaced with 'C'.
